# Supplementary material for: PKN2 is involved in aggregation and spheroid formation of fibroblasts in suspension culture by regulating cell motility and N-cadherin expression
Source: Biochem Biophys Rep. 2021 Jan 2;25:100895. doi: 10.1016/j.bbrep.2020.100895 (PMC7787963; doi:10.1016/j.bbrep.2020.100895)
Supplement: Multimedia component 1 [file mmc1.zip]

Archive with 5 entries (5 files):
- Kubouchi_supplementary information.docx
- Still Movie 2.tif
- Still Movie 1.tif
- Movie 1.avi
- Movie 2.avi
